# Supplementary material for: Pediatric Emergency Medicine Disaster Simulation Curriculum: The 5-Minute Trauma Assessment for Pediatric Residents (TRAP-5)
Source: MedEdPORTAL. 2020 Aug 21;16:10940. doi: 10.15766/mep_2374-8265.10940 (PMC7449578; doi:10.15766/mep_2374-8265.10940)
Supplement: Supplementary file 1 — Simulation Case Template.docxSimulation Environmental Preparation.docxSimulation Images and Materials.pptxCommunication Tools.docxDebriefing Materials.docxDidactic PowerPoint Presentation.pptxEvaluation Form.docxCritical Actions Checklist.docx [file mep_2374-8265.10940-s001.zip]

Archive with 9 entries (9 files):
- A. Simulation Case Template.docx
- B. Simulation Environmental Preparation.docx
- C. Simulation Images and Materials.pptx
- D. Communication Tools.docx
- E. Debriefing Materials.docx
- F. Didactic PowerPoint Presentation.pptx
- G. Evaluation Form.docx
- H. Critical Actions Checklist.docx
- _Educational_Summary_Report_10940.pdf
